# Supplementary material for: Nutritional, Biochemical, and Functional Properties of Spinach Leaf-Enriched Dough: A Healthier Alternative to Conventional Pasta
Source: Foods. 2024 Nov 12;13(22):3608. doi: 10.3390/foods13223608 (PMC11593830; doi:10.3390/foods13223608)
Supplement: Supplementary file 1 [file foods-13-03608-s001.zip]

Archive with 1 entries (1 files):
- foods-3298602-supplementary.pdf
